# Supplementary material for: Milk Protein Hydrolysis by Actinidin—Kinetic and Thermodynamic Characterisation and Comparison to Bromelain and Papain
Source: Foods. 2023 Nov 24;12(23):4248. doi: 10.3390/foods12234248 (PMC10706065; doi:10.3390/foods12234248)
Supplement: Supplementary file 1 [file foods-12-04248-s001.zip]

Archive with 1 entries (1 files):
- foods-2703477-supplementary.pdf
